# Supplementary material for: Autochthonous Peruvian Natural Plants as Potential SARS-CoV-2 Mpro Main Protease Inhibitors
Source: Pharmaceuticals (Basel). 2023 Apr 13;16(4):585. doi: 10.3390/ph16040585 (PMC10146424; doi:10.3390/ph16040585)
Supplement: Supplementary file 1 [file pharmaceuticals-16-00585-s001.zip]

Archive with 1 entries (1 files):
- pharmaceuticals-2289180-supplementary.pdf
